# Supplementary material for: First and Second-Line Anti-Tuberculosis Drug-Resistance Patterns in Pulmonary Tuberculosis Patients in Zambia
Source: Antibiotics (Basel). 2023 Jan 12;12(1):166. doi: 10.3390/antibiotics12010166 (PMC9855139; doi:10.3390/antibiotics12010166)
Supplement: Supplementary file 1 [file antibiotics-12-00166-s001.zip]

Archive with 1 entries (1 files):
- antibiotics-2124804-supplementary.pdf
